# Supplementary material for: ﻿Three new species of Clavariadelphus (Clavariadelphaceae, Gomphales) from the Hengduan Mountains region, China
Source: MycoKeys. 2025 Sep 2;121:357–74. doi: 10.3897/mycokeys.121.158142 (PMC12421248; doi:10.3897/mycokeys.121.158142)
Supplement: XML Treatment for Clavariadelphus acuminatus [file mycokeys.121.158142-treatment1.xml]

<!DOCTYPE tp:taxon-treatment
  PUBLIC "-//TaxonX//DTD Taxonomic Treatment Publishing DTD v0 20100105//EN" "tax-treatment-NSO.dtd">
<tp:taxon-treatment xmlns:tp="http://www.plazi.org/taxpub"><tp:treatment-meta><kwd-group><label>Taxon classification</label><kwd>
                <named-content content-type="kingdom">Fungi</named-content>
              </kwd><kwd>
                <named-content content-type="order">Gomphales</named-content>
              </kwd><kwd>
                <named-content content-type="family">Clavariadelphaceae</named-content>
              </kwd></kwd-group><mixed-citation publication-type="journal"><person-group><name><surname>Li</surname><given-names>Mei-jia</given-names></name><name><surname>Deng</surname><given-names>Peng-tao</given-names></name><name><surname>Chen</surname><given-names>Zuo-hong</given-names></name><name><surname>Zhang</surname><given-names>Ping</given-names></name></person-group><article-title>﻿Three new species of <italic><tp:taxon-name><tp:taxon-name-part taxon-name-part-type="genus" reg="Clavariadelphus">Clavariadelphus</tp:taxon-name-part></tp:taxon-name></italic> (<tp:taxon-name><tp:taxon-name-part taxon-name-part-type="family">Clavariadelphaceae</tp:taxon-name-part></tp:taxon-name>, <tp:taxon-name><tp:taxon-name-part taxon-name-part-type="order">Gomphales</tp:taxon-name-part></tp:taxon-name>) from the Hengduan Mountains region, China</article-title><source>MycoKeys</source><day>02</day><month>09</month><year>2025</year><volume>121</volume><fpage>357</fpage><lpage>374</lpage><pub-id pub-id-type="doi">10.3897/mycokeys.121.158142</pub-id></mixed-citation></tp:treatment-meta><tp:nomenclature><label>﻿</label><tp:taxon-name><object-id xmlns:xlink="http://www.w3.org/1999/xlink" content-type="arpha" xlink:type="simple">12918818-73EB-5076-A1A7-92B3A1F77603</object-id>
              <tp:taxon-name-part taxon-name-part-type="genus" reg="Clavariadelphus">Clavariadelphus</tp:taxon-name-part>
              <tp:taxon-name-part taxon-name-part-type="species" reg="acuminatus">acuminatus</tp:taxon-name-part>
              <object-id xmlns:xlink="http://www.w3.org/1999/xlink" content-type="mycobank" xlink:type="simple">858803</object-id>
            </tp:taxon-name><tp:taxon-authority>X.L. Gao &amp; P. Zhang</tp:taxon-authority><tp:taxon-status xmlns:xlink="http://www.w3.org/1999/xlink" xlink:type="simple">sp. nov.</tp:taxon-status></tp:nomenclature><tp:treatment-sec sec-type="diagnosis" id="SECID0EFEBI"><title>Diagnosis.</title><p>Differs from other <italic><tp:taxon-name><tp:taxon-name-part taxon-name-part-type="genus" reg="Clavariadelphus">Clavariadelphus</tp:taxon-name-part></tp:taxon-name></italic> species in that the apex of the basidiomata is acuminate and pale to brownish yellow or golden-brown in color.</p></tp:treatment-sec><tp:treatment-sec sec-type="material" id="SECID0ESEBI"><title>Type.</title><p>China • Yunnan Province, Lufeng County, <named-content xmlns:xlink="http://www.w3.org/1999/xlink" content-type="dwc:verbatimCoordinates" xlink:type="simple"><named-content content-type="geo-json" specific-use="{&#34;type&#34;:&#34;Point&#34;,&#34;coordinates&#34;:[102.269444,25.400556]}" id="NCID0E2EBI" xlink:type="simple">25°24'02"N, 101°76'10"E</named-content></named-content>, 2300 m asl., 4 September 2023, leg. X.L. Gao (holotype <named-content xmlns:xlink="http://www.w3.org/1999/xlink" content-type="dwc:institutional_code" xlink:title="Mycological Herbarium of Hunan Normal University" xlink:href="http://grbio.org/institution/hunan-normal-university" xlink:type="simple">MHHNU</named-content> 12163).</p></tp:treatment-sec><tp:treatment-sec sec-type="etymology" id="SECID0EEFBI"><title>Etymology.</title><p><italic>Acuminatus</italic> (Latin) refers to the acuminate apex of the basidiomata.</p></tp:treatment-sec><tp:treatment-sec sec-type="description" id="SECID0ERFBI"><title>Description.</title><p><bold><italic>Basidiomata</italic></bold> up to 15 cm high, 0.4–0.8 cm in diameter at the base, 0.8–1.2 cm in diameter in the middle, slightly tapering at both ends, simple, initially narrowly cylindrical, narrowly fusiform after maturity, mostly flexuous; <bold><italic>hymenium</italic></bold> initially smooth, then longitudinally rugose with age, pale (2A2) to pale orange (5A3) to apricot (5B6); <bold><italic>apex</italic></bold> fertile, obtuse to acute, smooth to rugose, darker than the hymenium with age, pale to brownish yellow (5C8) or golden brown (5D7); <bold><italic>base</italic></bold> terete, almost smooth, white to cream (4A3); <bold><italic>context</italic></bold> solid when young, gradually becoming soft and spongy with age. Odor and taste not recorded.</p><p><bold><italic>Hymenium</italic></bold> extending over the apex of the basidioma, composed of basidia and leptocystidia. <bold><italic>Basidia</italic></bold> 75–99 × 8.5–13 µm, narrowly clavate, pale yellow in KOH, smooth, thin-walled, clamped, 4 sterigmata (rarely 2), 6–12 µm tall, with numerous granular contents and guttules. <bold><italic>Basidiospores</italic></bold> [60/3/2] 8–9.6(–10.0) × 6–7.8(–8.0) µm [<italic>Q</italic> = (1.12–)1.14–1.50(–1.60), <italic>Q<sub>m</sub></italic> = 1.36 ± 0.10], ellipsoid to broadly ellipsoid, with a prominent apiculus, and several oleiferous guttules within the spores, pale yellow in KOH, inamyloid, thin-walled, smooth. <bold><italic>Leptocystiada</italic></bold> 45–69 × 2–4 µm, mostly clavate, hyaline, smooth, clamped, with branches. <bold><italic>Contextual hyphae</italic></bold> 4–6 µm in diameter, thin-walled, clamped.</p><fig id="F3" position="float" orientation="portrait"><object-id xmlns:xlink="http://www.w3.org/1999/xlink" content-type="doi" xlink:type="simple">10.3897/mycokeys.121.158142.figure3</object-id><object-id xmlns:xlink="http://www.w3.org/1999/xlink" content-type="arpha" xlink:type="simple">1D767699-CE0E-56D2-9FA3-C3772D73507C</object-id><label>Figure 3.</label><caption><p>Basidiomata of <italic><tp:taxon-name><tp:taxon-name-part taxon-name-part-type="genus" reg="Clavariadelphus">Clavariadelphus</tp:taxon-name-part> <tp:taxon-name-part taxon-name-part-type="species" reg="acuminatus">acuminatus</tp:taxon-name-part></tp:taxon-name></italic>. A. <named-content xmlns:xlink="http://www.w3.org/1999/xlink" content-type="dwc:institutional_code" xlink:title="Mycological Herbarium of Hunan Normal University" xlink:href="http://grbio.org/institution/hunan-normal-university" xlink:type="simple">MHHNU</named-content> 12163; B. <named-content xmlns:xlink="http://www.w3.org/1999/xlink" content-type="dwc:institutional_code" xlink:title="Mycological Herbarium of Hunan Normal University" xlink:href="http://grbio.org/institution/hunan-normal-university" xlink:type="simple">MHHNU</named-content> 12164. Scale bars: 1 cm.</p></caption><graphic xmlns:xlink="http://www.w3.org/1999/xlink" xlink:href="mycokeys-121-357-g003.jpg" position="float" orientation="portrait" xlink:type="simple" id="oo_1407604.jpg"><uri content-type="original_file" xlink:type="simple">https://binary.pensoft.net/fig/1407604</uri></graphic></fig></tp:treatment-sec><tp:treatment-sec sec-type="distribution" id="SECID0EXIBI"><title>Ecological information and distribution.</title><p>Solitary, scattered or gregarious on the ground in mixed coniferous and broadleaved forest at elevations of 2300–2400 m. Southwestern China.</p></tp:treatment-sec><tp:treatment-sec sec-type="material" id="SECID0E3IBI"><title>Additional material examined.</title><p>China • Yunnan Province, Gucheng District, Kainan Street, <named-content xmlns:xlink="http://www.w3.org/1999/xlink" content-type="dwc:verbatimCoordinates" xlink:type="simple"><named-content content-type="geo-json" specific-use="{&#34;type&#34;:&#34;Point&#34;,&#34;coordinates&#34;:[100.454722,27.294722]}" id="NCID0EFJBI" xlink:type="simple">26°77'41"N, 100°26'77"E</named-content></named-content>, 2400 m asl., 9 September 2023 (<named-content xmlns:xlink="http://www.w3.org/1999/xlink" content-type="dwc:institutional_code" xlink:title="Mycological Herbarium of Hunan Normal University" xlink:href="http://grbio.org/institution/hunan-normal-university" xlink:type="simple">MHHNU</named-content> 12164).</p></tp:treatment-sec><tp:treatment-sec sec-type="comments" id="SECID0EOJBI"><title>Comments.</title><p><italic><tp:taxon-name><tp:taxon-name-part taxon-name-part-type="genus" reg="Clavariadelphus">Clavariadelphus</tp:taxon-name-part> <tp:taxon-name-part taxon-name-part-type="species" reg="acuminatus">acuminatus</tp:taxon-name-part></tp:taxon-name></italic> is distinguishable from other <tp:taxon-name><tp:taxon-name-part taxon-name-part-type="genus" reg="Clavariadelphus">Clavariadelphus</tp:taxon-name-part></tp:taxon-name> species by the distinctive acuminate apex of the basidiomata. Morphologically, the taxon is similar to <italic><tp:taxon-name><tp:taxon-name-part taxon-name-part-type="genus" reg="Clavariadelphus">C.</tp:taxon-name-part> <tp:taxon-name-part taxon-name-part-type="species" reg="khinganensis">khinganensis</tp:taxon-name-part></tp:taxon-name></italic> in the color of the basidiomata, but the apex in <italic><tp:taxon-name><tp:taxon-name-part taxon-name-part-type="genus" reg="Clavariadelphus">C.</tp:taxon-name-part> <tp:taxon-name-part taxon-name-part-type="species" reg="khinganensis">khinganensis</tp:taxon-name-part></tp:taxon-name></italic> is obtuse or broadly rounded. In the phylogenetic analysis, <italic><tp:taxon-name><tp:taxon-name-part taxon-name-part-type="genus" reg="Clavariadelphus">C.</tp:taxon-name-part> <tp:taxon-name-part taxon-name-part-type="species" reg="acuminatus">acuminatus</tp:taxon-name-part></tp:taxon-name></italic> was the closest relative to C. <italic><tp:taxon-name><tp:taxon-name-part taxon-name-part-type="genus" reg="Clavariadelphus"/><tp:taxon-name-part taxon-name-part-type="species" reg="pseudoelongatus">pseudoelongatus</tp:taxon-name-part></tp:taxon-name></italic> with strong support (<abbrev xmlns:xlink="http://www.w3.org/1999/xlink" xlink:title="posterior probabilities" id="ABBRID0EQLBI" xlink:type="simple">PP</abbrev> 1, <abbrev xmlns:xlink="http://www.w3.org/1999/xlink" xlink:title="bootstrap support" id="ABBRID0EULBI" xlink:type="simple">BS</abbrev> 100%). Although the two species occupy a similar habitat, and have a subacute apex and flexuous basidiomata, in <italic><tp:taxon-name><tp:taxon-name-part taxon-name-part-type="genus" reg="Clavariadelphus">C.</tp:taxon-name-part> <tp:taxon-name-part taxon-name-part-type="species" reg="acuminatus">acuminatus</tp:taxon-name-part></tp:taxon-name></italic> the basidiomata have a brighter color and more strongly acute apex. <italic><tp:taxon-name><tp:taxon-name-part taxon-name-part-type="genus" reg="Clavariadelphus">Clavariadelphus</tp:taxon-name-part> <tp:taxon-name-part taxon-name-part-type="species" reg="acuminatus">acuminatus</tp:taxon-name-part></tp:taxon-name></italic> has pale to pale orange to apricot basidiomata, whereas <italic><tp:taxon-name><tp:taxon-name-part taxon-name-part-type="genus" reg="Clavariadelphus">C.</tp:taxon-name-part> <tp:taxon-name-part taxon-name-part-type="species" reg="pseudoelongatus">pseudoelongatus</tp:taxon-name-part></tp:taxon-name></italic> has ecru-drab to light purple-drab basidiomata. In addition, microscopic features distinguish these species: <italic><tp:taxon-name><tp:taxon-name-part taxon-name-part-type="genus" reg="Clavariadelphus">C.</tp:taxon-name-part> <tp:taxon-name-part taxon-name-part-type="species" reg="acuminatus">acuminatus</tp:taxon-name-part></tp:taxon-name></italic> has smaller basidiospores (8–9.6 × 6–7.8 µm vs. 9.8–11.0 × 6.4–9.5 µm) and shorter basidia (75–99 × 8.5–13 µm vs. 81–113 × 8–13 µm). Thus, <italic><tp:taxon-name><tp:taxon-name-part taxon-name-part-type="genus" reg="Clavariadelphus">C.</tp:taxon-name-part> <tp:taxon-name-part taxon-name-part-type="species" reg="acuminatus">acuminatus</tp:taxon-name-part></tp:taxon-name></italic> and <italic><tp:taxon-name><tp:taxon-name-part taxon-name-part-type="genus" reg="Clavariadelphus">C.</tp:taxon-name-part> <tp:taxon-name-part taxon-name-part-type="species" reg="pseudoelongatus">pseudoelongatus</tp:taxon-name-part></tp:taxon-name></italic> can be distinguished by the color of the basidiomata, and dimensions of the basidiospores and basidia.</p><fig id="F4" position="float" orientation="portrait"><object-id xmlns:xlink="http://www.w3.org/1999/xlink" content-type="doi" xlink:type="simple">10.3897/mycokeys.121.158142.figure4</object-id><object-id xmlns:xlink="http://www.w3.org/1999/xlink" content-type="arpha" xlink:type="simple">85E72420-1A5F-5FC3-9391-914D571E6036</object-id><label>Figure 4.</label><caption><p>Microscopic features of <italic><tp:taxon-name><tp:taxon-name-part taxon-name-part-type="genus" reg="Clavariadelphus">Clavariadelphus</tp:taxon-name-part> <tp:taxon-name-part taxon-name-part-type="species" reg="acuminatus">acuminatus</tp:taxon-name-part></tp:taxon-name></italic> (<named-content xmlns:xlink="http://www.w3.org/1999/xlink" content-type="dwc:institutional_code" xlink:title="Mycological Herbarium of Hunan Normal University" xlink:href="http://grbio.org/institution/hunan-normal-university" xlink:type="simple">MHHNU</named-content> 12163). A. Basidiospores; B. Basidia.</p></caption><graphic xmlns:xlink="http://www.w3.org/1999/xlink" xlink:href="mycokeys-121-357-g004.jpg" position="float" orientation="portrait" xlink:type="simple" id="oo_1407605.jpg"><uri content-type="original_file" xlink:type="simple">https://binary.pensoft.net/fig/1407605</uri></graphic></fig></tp:treatment-sec></tp:taxon-treatment>
