# Supplementary material for: ﻿Three new species of Clavariadelphus (Clavariadelphaceae, Gomphales) from the Hengduan Mountains region, China
Source: MycoKeys. 2025 Sep 2;121:357–74. doi: 10.3897/mycokeys.121.158142 (PMC12421248; doi:10.3897/mycokeys.121.158142)
Supplement: XML Treatment for Clavariadelphus miniatus [file mycokeys.121.158142-treatment2.xml]

<!DOCTYPE tp:taxon-treatment
  PUBLIC "-//TaxonX//DTD Taxonomic Treatment Publishing DTD v0 20100105//EN" "tax-treatment-NSO.dtd">
<tp:taxon-treatment xmlns:tp="http://www.plazi.org/taxpub"><tp:treatment-meta><kwd-group><label>Taxon classification</label><kwd>
                <named-content content-type="kingdom">Fungi</named-content>
              </kwd><kwd>
                <named-content content-type="order">Gomphales</named-content>
              </kwd><kwd>
                <named-content content-type="family">Clavariadelphaceae</named-content>
              </kwd></kwd-group><mixed-citation publication-type="journal"><person-group><name><surname>Li</surname><given-names>Mei-jia</given-names></name><name><surname>Deng</surname><given-names>Peng-tao</given-names></name><name><surname>Chen</surname><given-names>Zuo-hong</given-names></name><name><surname>Zhang</surname><given-names>Ping</given-names></name></person-group><article-title>﻿Three new species of <italic><tp:taxon-name><tp:taxon-name-part taxon-name-part-type="genus" reg="Clavariadelphus">Clavariadelphus</tp:taxon-name-part></tp:taxon-name></italic> (<tp:taxon-name><tp:taxon-name-part taxon-name-part-type="family">Clavariadelphaceae</tp:taxon-name-part></tp:taxon-name>, <tp:taxon-name><tp:taxon-name-part taxon-name-part-type="order">Gomphales</tp:taxon-name-part></tp:taxon-name>) from the Hengduan Mountains region, China</article-title><source>MycoKeys</source><day>02</day><month>09</month><year>2025</year><volume>121</volume><fpage>357</fpage><lpage>374</lpage><pub-id pub-id-type="doi">10.3897/mycokeys.121.158142</pub-id></mixed-citation></tp:treatment-meta><tp:nomenclature><label>﻿</label><tp:taxon-name><object-id xmlns:xlink="http://www.w3.org/1999/xlink" content-type="arpha" xlink:type="simple">4DE11A67-94A9-50A3-AE57-20AD5B3C95F0</object-id>
              <tp:taxon-name-part taxon-name-part-type="genus" reg="Clavariadelphus">Clavariadelphus</tp:taxon-name-part>
              <tp:taxon-name-part taxon-name-part-type="species" reg="miniatus">miniatus</tp:taxon-name-part>
              <object-id xmlns:xlink="http://www.w3.org/1999/xlink" content-type="mycobank" xlink:type="simple">858804</object-id>
            </tp:taxon-name><tp:taxon-authority>P. Zhang &amp; M.J. Li</tp:taxon-authority><tp:taxon-status xmlns:xlink="http://www.w3.org/1999/xlink" xlink:type="simple">sp. nov.</tp:taxon-status></tp:nomenclature><tp:treatment-sec sec-type="diagnosis" id="SECID0EAQBI"><title>Diagnosis.</title><p>Differs from other <italic><tp:taxon-name><tp:taxon-name-part taxon-name-part-type="genus" reg="Clavariadelphus">Clavariadelphus</tp:taxon-name-part></tp:taxon-name></italic> species in the small and pale yellow to salmon to purple-drab basidiomata with age.</p></tp:treatment-sec><tp:treatment-sec sec-type="material" id="SECID0ENQBI"><title>Type.</title><p>China • Yunnan Province, Deqin Prefecture, <named-content xmlns:xlink="http://www.w3.org/1999/xlink" content-type="dwc:verbatimCoordinates" xlink:type="simple"><named-content content-type="geo-json" specific-use="{&#34;type&#34;:&#34;Point&#34;,&#34;coordinates&#34;:[98.965278,27.404167]}" id="NCID0EWQBI" xlink:type="simple">27°24'15"N, 98°57'55"E</named-content></named-content>, 3750 m asl., 17 August 2018, leg. P. Zhang (holotype <named-content xmlns:xlink="http://www.w3.org/1999/xlink" content-type="dwc:institutional_code" xlink:title="Mycological Herbarium of Hunan Normal University" xlink:href="http://grbio.org/institution/hunan-normal-university" xlink:type="simple">MHHNU</named-content> 9952).</p></tp:treatment-sec><tp:treatment-sec sec-type="etymology" id="SECID0E6QBI"><title>Etymology.</title><p><italic>Miniatus</italic> (Latin) refers to the small basidiomata of this species.</p></tp:treatment-sec><tp:treatment-sec sec-type="description" id="SECID0EMRBI"><title>Description.</title><p><bold><italic>Basidiomata</italic></bold> 4–10 cm tall, 0.2–0.5 cm in diameter, simple, narrowly cylindrical to clavate with age, slightly flexuous when young, occasionally branched; <bold><italic>hymenium</italic></bold> initially smooth, longitudinally rugose at maturity, pale yellow (2A3) to salmon (6A4) to purple-drab (11E5); apex fertile, smooth to rugose, obtuse to subacute, occasionally truncated with age, monochromatic with <bold><italic>hymenium</italic></bold>; <bold><italic>base</italic></bold> terete, almost smooth, pale orange (5A3); <bold><italic>context</italic></bold> solid when young, gradually becoming soft and spongy with age. Odor and taste not recorded.</p><fig id="F5" position="float" orientation="portrait"><object-id xmlns:xlink="http://www.w3.org/1999/xlink" content-type="doi" xlink:type="simple">10.3897/mycokeys.121.158142.figure5</object-id><object-id xmlns:xlink="http://www.w3.org/1999/xlink" content-type="arpha" xlink:type="simple">F85AEA96-CD94-5CAE-AD82-5FE03D380AA6</object-id><label>Figure 5.</label><caption><p>Basidiomata of <italic><tp:taxon-name><tp:taxon-name-part taxon-name-part-type="genus" reg="Clavariadelphus">Clavariadelphus</tp:taxon-name-part> <tp:taxon-name-part taxon-name-part-type="species" reg="miniatus">miniatus</tp:taxon-name-part></tp:taxon-name></italic>. A. <named-content xmlns:xlink="http://www.w3.org/1999/xlink" content-type="dwc:institutional_code" xlink:title="Mycological Herbarium of Hunan Normal University" xlink:href="http://grbio.org/institution/hunan-normal-university" xlink:type="simple">MHHNU</named-content> 9952; B. <named-content xmlns:xlink="http://www.w3.org/1999/xlink" content-type="dwc:institutional_code" xlink:title="Mycological Herbarium of Hunan Normal University" xlink:href="http://grbio.org/institution/hunan-normal-university" xlink:type="simple">MHHNU</named-content> 12089. Scale bars: 1 cm.</p></caption><graphic xmlns:xlink="http://www.w3.org/1999/xlink" xlink:href="mycokeys-121-357-g005.jpg" position="float" orientation="portrait" xlink:type="simple" id="oo_1407606.jpg"><uri content-type="original_file" xlink:type="simple">https://binary.pensoft.net/fig/1407606</uri></graphic></fig><p><bold><italic>Hymenium</italic></bold> extending over the apex of basidiomata, composed of basidia and leptocystidia. Basidia 72–120 × 10–13 µm, narrowly clavate, pale yellow in the KOH, smooth, thin-walled, clamped, 4 sterigmata (rarely 2), 6–12 µm tall, with numerous granular contents and guttules. <bold><italic>Basidiospores</italic></bold> [66/3/2] (16.5–) 18.0–26.6 (–27.0) × 4–6 (–7.2) µm [<italic>Q</italic> = (2.75–) 3.00–5.67 (6.50), <italic>Q<sub>m</sub></italic> = 4.35 ± 0.79], ellipsoid to oblong, with a prominent apiculus, hyaline in the KOH, thin-walled, smooth, inamyloid. <bold><italic>Leptocystida</italic></bold> 30–82 × 3–4 µm, narrowly clavate, hyaline, smooth, clamped, with branches. <bold><italic>Contextual hyphae</italic></bold> 3–7 µm in diameter, thin-walled, clamped.</p><fig id="F6" position="float" orientation="portrait"><object-id xmlns:xlink="http://www.w3.org/1999/xlink" content-type="doi" xlink:type="simple">10.3897/mycokeys.121.158142.figure6</object-id><object-id xmlns:xlink="http://www.w3.org/1999/xlink" content-type="arpha" xlink:type="simple">CB31F085-D94B-59CC-B364-3C46C86AEAD0</object-id><label>Figure 6.</label><caption><p>Microscopic features of <italic><tp:taxon-name><tp:taxon-name-part taxon-name-part-type="genus" reg="Clavariadelphus">Clavariadelphus</tp:taxon-name-part> <tp:taxon-name-part taxon-name-part-type="species" reg="miniatus">miniatus</tp:taxon-name-part></tp:taxon-name></italic> (<named-content xmlns:xlink="http://www.w3.org/1999/xlink" content-type="dwc:institutional_code" xlink:title="Mycological Herbarium of Hunan Normal University" xlink:href="http://grbio.org/institution/hunan-normal-university" xlink:type="simple">MHHNU</named-content> 9952). A. Basidiospores; B. Basidia.</p></caption><graphic xmlns:xlink="http://www.w3.org/1999/xlink" xlink:href="mycokeys-121-357-g006.jpg" position="float" orientation="portrait" xlink:type="simple" id="oo_1407607.jpg"><uri content-type="original_file" xlink:type="simple">https://binary.pensoft.net/fig/1407607</uri></graphic></fig></tp:treatment-sec><tp:treatment-sec sec-type="distribution" id="SECID0EHWBI"><title>Ecological information and distribution.</title><p>Scattered or gregarious on the ground or on twigs in forest dominated by <italic><tp:taxon-name><tp:taxon-name-part taxon-name-part-type="genus" reg="Picea">Picea</tp:taxon-name-part></tp:taxon-name></italic> in an elevational range of 3750–3800 m. Southwestern China.</p></tp:treatment-sec><tp:treatment-sec sec-type="material" id="SECID0EUWBI"><title>Additional material examined.</title><p>China • Yunnan Province, Deqin Prefecture, Baima Snow Mountain, <named-content xmlns:xlink="http://www.w3.org/1999/xlink" content-type="dwc:verbatimCoordinates" xlink:type="simple"><named-content content-type="geo-json" specific-use="{&#34;type&#34;:&#34;Point&#34;,&#34;coordinates&#34;:[99.255556,28.257778]}" id="NCID0E4WBI" xlink:type="simple">28°15'28"N, 99°15'20"E</named-content></named-content>, 3800 m asl., 19 August 2024 (<named-content xmlns:xlink="http://www.w3.org/1999/xlink" content-type="dwc:institutional_code" xlink:title="Mycological Herbarium of Hunan Normal University" xlink:href="http://grbio.org/institution/hunan-normal-university" xlink:type="simple">MHHNU</named-content> 12089).</p></tp:treatment-sec><tp:treatment-sec sec-type="comments" id="SECID0EGXBI"><title>Comments.</title><p>Unlike the other two new species identified in this study, <italic><tp:taxon-name><tp:taxon-name-part taxon-name-part-type="genus" reg="Clavariadelphus">C.</tp:taxon-name-part> <tp:taxon-name-part taxon-name-part-type="species" reg="miniatus">miniatus</tp:taxon-name-part></tp:taxon-name></italic> is saprophytic and can be distinguished by the small size and pale yellow to salmon to purple-drab basidiomata. This taxon is confusable with <italic><tp:taxon-name><tp:taxon-name-part taxon-name-part-type="genus" reg="Clavariadelphus">C.</tp:taxon-name-part> <tp:taxon-name-part taxon-name-part-type="species" reg="sachalinensis">sachalinensis</tp:taxon-name-part></tp:taxon-name></italic>. With regard to morphological characters and molecular sequence data, <italic><tp:taxon-name><tp:taxon-name-part taxon-name-part-type="genus" reg="Clavariadelphus">C.</tp:taxon-name-part> <tp:taxon-name-part taxon-name-part-type="species" reg="miniatus">miniatus</tp:taxon-name-part></tp:taxon-name></italic> is similar to <italic><tp:taxon-name><tp:taxon-name-part taxon-name-part-type="genus" reg="Clavariadelphus">C.</tp:taxon-name-part> <tp:taxon-name-part taxon-name-part-type="species" reg="sachalinensis">sachalinensis</tp:taxon-name-part></tp:taxon-name></italic>. Both species were resolved in a clade phylogenetically close to the two species of <italic><tp:taxon-name><tp:taxon-name-part taxon-name-part-type="genus" reg="Lentaria">Lentaria</tp:taxon-name-part></tp:taxon-name></italic>, but their basidiospores are oblong, thin-walled, and hyaline in the KOH. <italic><tp:taxon-name><tp:taxon-name-part taxon-name-part-type="genus" reg="Clavariadelphus">Clavariadelphus</tp:taxon-name-part> <tp:taxon-name-part taxon-name-part-type="species" reg="sachalinensis">sachalinensis</tp:taxon-name-part></tp:taxon-name></italic> has tawny or light walnut-brown to light brown basidiomata; thus, it is confusing to distinguish it from <italic><tp:taxon-name><tp:taxon-name-part taxon-name-part-type="genus" reg="Clavariadelphus">C.</tp:taxon-name-part> <tp:taxon-name-part taxon-name-part-type="species" reg="miniatus">miniatus</tp:taxon-name-part></tp:taxon-name></italic> based on the color of the basidiomata alone. However, microscopic characteristics differ between <italic><tp:taxon-name><tp:taxon-name-part taxon-name-part-type="genus" reg="Clavariadelphus">C.</tp:taxon-name-part> <tp:taxon-name-part taxon-name-part-type="species" reg="miniatus">miniatus</tp:taxon-name-part></tp:taxon-name></italic> and <italic><tp:taxon-name><tp:taxon-name-part taxon-name-part-type="genus" reg="Clavariadelphus">C.</tp:taxon-name-part> <tp:taxon-name-part taxon-name-part-type="species" reg="sachalinensis">sachalinensis</tp:taxon-name-part></tp:taxon-name></italic>. Specifically, <italic><tp:taxon-name><tp:taxon-name-part taxon-name-part-type="genus" reg="Clavariadelphus">C.</tp:taxon-name-part> <tp:taxon-name-part taxon-name-part-type="species" reg="miniatus">miniatus</tp:taxon-name-part></tp:taxon-name></italic> has longer basidiospores (18.0–26.6 × 4–6 µm vs. 21–24 × 4–6 µm) and basidia (72–120 × 10–13 µm vs. 65–105 × 8–12.5 µm).</p></tp:treatment-sec></tp:taxon-treatment>
