# Supplementary material for: ﻿Three new species of Clavariadelphus (Clavariadelphaceae, Gomphales) from the Hengduan Mountains region, China
Source: MycoKeys. 2025 Sep 2;121:357–74. doi: 10.3897/mycokeys.121.158142 (PMC12421248; doi:10.3897/mycokeys.121.158142)
Supplement: XML Treatment for Clavariadelphus pseudoelongatus [file mycokeys.121.158142-treatment3.xml]

<!DOCTYPE tp:taxon-treatment
  PUBLIC "-//TaxonX//DTD Taxonomic Treatment Publishing DTD v0 20100105//EN" "tax-treatment-NSO.dtd">
<tp:taxon-treatment xmlns:tp="http://www.plazi.org/taxpub"><tp:treatment-meta><kwd-group><label>Taxon classification</label><kwd>
                <named-content content-type="kingdom">Fungi</named-content>
              </kwd><kwd>
                <named-content content-type="order">Gomphales</named-content>
              </kwd><kwd>
                <named-content content-type="family">Clavariadelphaceae</named-content>
              </kwd></kwd-group><mixed-citation publication-type="journal"><person-group><name><surname>Li</surname><given-names>Mei-jia</given-names></name><name><surname>Deng</surname><given-names>Peng-tao</given-names></name><name><surname>Chen</surname><given-names>Zuo-hong</given-names></name><name><surname>Zhang</surname><given-names>Ping</given-names></name></person-group><article-title>﻿Three new species of <italic><tp:taxon-name><tp:taxon-name-part taxon-name-part-type="genus" reg="Clavariadelphus">Clavariadelphus</tp:taxon-name-part></tp:taxon-name></italic> (<tp:taxon-name><tp:taxon-name-part taxon-name-part-type="family">Clavariadelphaceae</tp:taxon-name-part></tp:taxon-name>, <tp:taxon-name><tp:taxon-name-part taxon-name-part-type="order">Gomphales</tp:taxon-name-part></tp:taxon-name>) from the Hengduan Mountains region, China</article-title><source>MycoKeys</source><day>02</day><month>09</month><year>2025</year><volume>121</volume><fpage>357</fpage><lpage>374</lpage><pub-id pub-id-type="doi">10.3897/mycokeys.121.158142</pub-id></mixed-citation></tp:treatment-meta><tp:nomenclature><label>﻿</label><tp:taxon-name><object-id xmlns:xlink="http://www.w3.org/1999/xlink" content-type="arpha" xlink:type="simple">FAFBC858-991E-5809-BE82-442B80CBAA8E</object-id>
              <tp:taxon-name-part taxon-name-part-type="genus" reg="Clavariadelphus">Clavariadelphus</tp:taxon-name-part>
              <tp:taxon-name-part taxon-name-part-type="species" reg="pseudoelongatus">pseudoelongatus</tp:taxon-name-part>
              <object-id xmlns:xlink="http://www.w3.org/1999/xlink" content-type="mycobank" xlink:type="simple">858805</object-id>
            </tp:taxon-name><tp:taxon-authority>P. Zhang &amp; Z. H. Chen</tp:taxon-authority><tp:taxon-status xmlns:xlink="http://www.w3.org/1999/xlink" xlink:type="simple">sp. nov.</tp:taxon-status></tp:nomenclature><tp:treatment-sec sec-type="diagnosis" id="SECID0EA3BI"><title>Diagnosis.</title><p>Differs from other <italic><tp:taxon-name><tp:taxon-name-part taxon-name-part-type="genus" reg="Clavariadelphus">Clavariadelphus</tp:taxon-name-part></tp:taxon-name></italic> species in having ecru-drab to light purple drab basidiomata with age, becoming cinnamon after cutting or bruising.</p></tp:treatment-sec><tp:treatment-sec sec-type="material" id="SECID0EN3BI"><title>Type.</title><p>China • Yunnan Province, Shangri-La Prefecture, <named-content xmlns:xlink="http://www.w3.org/1999/xlink" content-type="dwc:verbatimCoordinates" xlink:type="simple"><named-content content-type="geo-json" specific-use="{&#34;type&#34;:&#34;Point&#34;,&#34;coordinates&#34;:[100.038889,27.220278]}" id="NCID0EW3BI" xlink:type="simple">27°13'13"N, 100°02'20"E</named-content></named-content>, 3828 m asl., 26 August 2020, leg. P. Zhang (holotype <named-content xmlns:xlink="http://www.w3.org/1999/xlink" content-type="dwc:institutional_code" xlink:title="Mycological Herbarium of Hunan Normal University" xlink:href="http://grbio.org/institution/hunan-normal-university" xlink:type="simple">MHHNU</named-content> 32323).</p></tp:treatment-sec><tp:treatment-sec sec-type="etymology" id="SECID0E63BI"><title>Etymology.</title><p><italic>Pseudoelongatus</italic> (Latin) refers to having longer basidiomata than other <italic><tp:taxon-name><tp:taxon-name-part taxon-name-part-type="genus" reg="Clavariadelphus">Clavariadelphus</tp:taxon-name-part></tp:taxon-name></italic> species, but differing from <italic><tp:taxon-name><tp:taxon-name-part taxon-name-part-type="genus" reg="Clavariadelphus">C.</tp:taxon-name-part> <tp:taxon-name-part taxon-name-part-type="species" reg="elongatus">elongatus</tp:taxon-name-part></tp:taxon-name></italic>.</p></tp:treatment-sec><tp:treatment-sec sec-type="description" id="SECID0E54BI"><title>Description.</title><p><bold><italic>Basidiomata</italic></bold> 6–14 cm tall, 0.7–0.9 cm in diameter, simple, narrowly cylindrical to clavate in age, erect or slightly flexuous, occasionally branched; <bold><italic>hymenium</italic></bold> longitudinally apparent rugose, ecru-drab (5A2–4) to light purple drab (12D3–12D4), slowly stained cinnamon (6D6) after cutting or bruising; <bold><italic>apex</italic></bold> fertile, smooth to rugose, obtuse to subacute with age, monochromatic with <bold><italic>hymenium</italic></bold>, rarely dark violet (16F8); <bold><italic>base</italic></bold> terete, almost smooth, white; <bold><italic>context</italic></bold> solid when young, gradually becoming soft and spongy in age. Odor and taste not recorded.</p><fig id="F7" position="float" orientation="portrait"><object-id xmlns:xlink="http://www.w3.org/1999/xlink" content-type="doi" xlink:type="simple">10.3897/mycokeys.121.158142.figure7</object-id><object-id xmlns:xlink="http://www.w3.org/1999/xlink" content-type="arpha" xlink:type="simple">902E67A4-2E9E-537D-ABDF-84FAE82CC019</object-id><label>Figure 7.</label><caption><p>Basidiomata of <italic><tp:taxon-name><tp:taxon-name-part taxon-name-part-type="genus" reg="Clavariadelphus">Clavariadelphus</tp:taxon-name-part> <tp:taxon-name-part taxon-name-part-type="species" reg="pseudoelongatus">pseudoelongatus</tp:taxon-name-part></tp:taxon-name></italic>. A, B. <named-content xmlns:xlink="http://www.w3.org/1999/xlink" content-type="dwc:institutional_code" xlink:title="Mycological Herbarium of Hunan Normal University" xlink:href="http://grbio.org/institution/hunan-normal-university" xlink:type="simple">MHHNU</named-content> 32323. Scale bars: 1 cm.</p></caption><graphic xmlns:xlink="http://www.w3.org/1999/xlink" xlink:href="mycokeys-121-357-g007.jpg" position="float" orientation="portrait" xlink:type="simple" id="oo_1407608.jpg"><uri content-type="original_file" xlink:type="simple">https://binary.pensoft.net/fig/1407608</uri></graphic></fig><p><bold><italic>Hymenium</italic></bold> extending over the apex of the basidiomata, composed of basidia and leptocystidia. Basidia 81–113 × 8–13 µm, narrowly clavate, pale yellow in KOH, smooth, thin-walled, clamped, 4 sterigmata (rarely 2), 8–15 µm tall, with numerous granular contents and guttules. <bold><italic>Basidiospores</italic></bold> [60/3/2] (9.2–) 9.8–11.0 (–13.0) × (6.0–) 6.4–9.5 (–11.0) µm [<italic>Q</italic> = 1.16–1.55(–1.67), <italic>Q<sub>m</sub></italic> = 1.31 ± 0.10], ellipsoid to broadly ellipsoid, with a prominent apiculus, and several oleiferous guttules within the spores, pale yellow in KOH, thin-walled, smooth, inamyloid. <bold><italic>Leptocystida</italic></bold> 31–71 × 2–6 µm, narrowly clavate, hyaline, smooth, clamped, with branches. <bold><italic>Contextual hyphae</italic></bold> 5–9 µm in diameter, thin-walled, clamped.</p><fig id="F8" position="float" orientation="portrait"><object-id xmlns:xlink="http://www.w3.org/1999/xlink" content-type="doi" xlink:type="simple">10.3897/mycokeys.121.158142.figure8</object-id><object-id xmlns:xlink="http://www.w3.org/1999/xlink" content-type="arpha" xlink:type="simple">877B2DA5-84AC-5108-8AB1-B621B9CBCE73</object-id><label>Figure 8.</label><caption><p>Microscopic features of <italic><tp:taxon-name><tp:taxon-name-part taxon-name-part-type="genus" reg="Clavariadelphus">Clavariadelphus</tp:taxon-name-part> <tp:taxon-name-part taxon-name-part-type="species" reg="pseudoelongatus">pseudoelongatus</tp:taxon-name-part></tp:taxon-name></italic> (<named-content xmlns:xlink="http://www.w3.org/1999/xlink" content-type="dwc:institutional_code" xlink:title="Mycological Herbarium of Hunan Normal University" xlink:href="http://grbio.org/institution/hunan-normal-university" xlink:type="simple">MHHNU</named-content> 32323). A. Basidiospores; B. basidia.</p></caption><graphic xmlns:xlink="http://www.w3.org/1999/xlink" xlink:href="mycokeys-121-357-g008.jpg" position="float" orientation="portrait" xlink:type="simple" id="oo_1407609.jpg"><uri content-type="original_file" xlink:type="simple">https://binary.pensoft.net/fig/1407609</uri></graphic></fig></tp:treatment-sec><tp:treatment-sec sec-type="distribution" id="SECID0E3BCI"><title>Ecological information and distribution.</title><p>Scattered or gregarious on the ground in the coniferous and broadleaved mixed forest in an elevational range of 3800–3828 m. Southwestern China.</p></tp:treatment-sec><tp:treatment-sec sec-type="material" id="SECID0EBCCI"><title>Additional material examined.</title><p>China • Yunnan Province, Shangri-La Prefecture, Qianhu mountain, <named-content xmlns:xlink="http://www.w3.org/1999/xlink" content-type="dwc:verbatimCoordinates" xlink:type="simple"><named-content content-type="geo-json" specific-use="{&#34;type&#34;:&#34;Point&#34;,&#34;coordinates&#34;:[99.681944,27.429167]}" id="NCID0EKCCI" xlink:type="simple">27°25'45"N, 99°40'55"E</named-content></named-content>, 3800 m asl., 24 August 2024 (<named-content xmlns:xlink="http://www.w3.org/1999/xlink" content-type="dwc:institutional_code" xlink:title="Mycological Herbarium of Hunan Normal University" xlink:href="http://grbio.org/institution/hunan-normal-university" xlink:type="simple">MHHNU</named-content> 12123).</p></tp:treatment-sec><tp:treatment-sec sec-type="comments" id="SECID0ETCCI"><title>Comments.</title><p><italic><tp:taxon-name><tp:taxon-name-part taxon-name-part-type="genus" reg="Clavariadelphus">Clavariadelphus</tp:taxon-name-part> <tp:taxon-name-part taxon-name-part-type="species" reg="pseudoelongatus">pseudoelongatus</tp:taxon-name-part></tp:taxon-name></italic> can be distinguished by having longer and ecru-drab to light purple-drab basidiomata. It was initially misidentified as <italic><tp:taxon-name><tp:taxon-name-part taxon-name-part-type="genus" reg="Clavariadelphus">C.</tp:taxon-name-part> <tp:taxon-name-part taxon-name-part-type="species" reg="elongatus">elongatus</tp:taxon-name-part></tp:taxon-name></italic> J. Khan, Sher &amp; Khalid owing to the similar color of the basidiomata, which are light purple at maturity. In the phylogenetic analysis, <italic><tp:taxon-name><tp:taxon-name-part taxon-name-part-type="genus" reg="Clavariadelphus">C.</tp:taxon-name-part> <tp:taxon-name-part taxon-name-part-type="species" reg="pseudoelongatus">pseudoelongatus</tp:taxon-name-part></tp:taxon-name></italic> and <italic><tp:taxon-name><tp:taxon-name-part taxon-name-part-type="genus" reg="Clavariadelphus">C.</tp:taxon-name-part> <tp:taxon-name-part taxon-name-part-type="species" reg="elongatus">elongatus</tp:taxon-name-part></tp:taxon-name></italic> were respectively placed in different subclades based on molecular evidence. In addition, <italic><tp:taxon-name><tp:taxon-name-part taxon-name-part-type="genus" reg="Clavariadelphus">C.</tp:taxon-name-part> <tp:taxon-name-part taxon-name-part-type="species" reg="pseudoelongatus">pseudoelongatus</tp:taxon-name-part></tp:taxon-name></italic> has broader basidiospores (9.8–11.0 × 6.4–9.5 µm vs. 9–11.0 × 5.7–7.4 µm) and larger basidia (81–113 × 8–13 µm vs. 75–95 × 6–10 µm) than <italic><tp:taxon-name><tp:taxon-name-part taxon-name-part-type="genus" reg="Clavariadelphus">C.</tp:taxon-name-part> <tp:taxon-name-part taxon-name-part-type="species" reg="elongatus">elongatus</tp:taxon-name-part></tp:taxon-name></italic>.</p></tp:treatment-sec></tp:taxon-treatment>
